# Supplementary material for: rDNA Copy Number Variation and Methylation in Human and Mouse Sperm
Source: Int J Mol Sci. 2025 Apr 28;26(9):4197. doi: 10.3390/ijms26094197 (PMC12071970; doi:10.3390/ijms26094197)
Supplement: Supplementary file 1 [file ijms-26-04197-s001.zip]

Archive with 1 entries (1 files):
- ijms-3596465-supplementary.pdf
